# Supplementary material for: Investigating the impact of type I-E CRISPR-Cas systems and acrEI10 on multidrug-resistance in clinical isolates of Klebsiella pneumoniae
Source: PLoS One. 2025 Nov 19;20(11):e0335756. doi: 10.1371/journal.pone.0335756 (PMC12629477; doi:10.1371/journal.pone.0335756)
Supplement: S1 Data — (XLSX) [file pone.0335756.s002.xlsx]

## Sheet: Data
Row	Isolate	Type of specimen	Ward	Age	Sex
	Kp1
1	Kp2	Blood	Oncology	45	F
2	Kp3	Trachea	Surgical	50	M
3	Kp4	Other	ICU	63	F
4	Kp5	Trachea	ICU	77	M
5	Kp6	Trachea	Surgical	75	F
6	Kp7	Wound	Oncology	56	F
7	Kp8	Other	Surgical	63	M
8	Kp9	Trachea	Neurology	74	M
9	Kp10	Blood	ICU	16	M
10	Kp11	Blood	Neurology	21	F
11	Kp12	Blood	ICU general	61	M
12	Kp13	Wound	Oncology	50	F
13	Kp14	Urine	Maternity	28	F
14	Kp15	Urine	Surgical	29	F
15	Kp16	Urine	Neurology	42	M
16	Kp17	Urine	Renal	50	M
17	Kp18	Trachea	General	71	M
18	Kp19	Trachea	Surgical	75	F
19	Kp20	Trachea	General	71	M
20	**Kp21	مایعات
21	Kp22	پریکارد
20	Kp22	Wound	Surgical	16	M
21	Kp23	Body fluid	Surgical	50	M
22	Kp24	Other	ICU	76	M
21.8	Kp25	ادرار
22.2	**Kp26	ادرار
22.6	Kp27	مایعات
23	Kp28	Urine	Surgical	38	F
24	Kp29	Urine	Maternity	64	F
	Kp30
25	Kp31	Body fluid	Surgical	57	M
26	Kp32	Body fluid	Surgical	41	M
27	Kp33	Body fluid	Surgical	31	M
	Kp34	ادرار			female
	Kp35	مایعات			Male
28	Kp36	Urine	Surgical	61	F
29	Kp37	Urine	Emergency	50	F
30	Kp38	Blood	ICU	0	M
	**Kp39
31	Kp40	Body fluid	ICU	52	M
	Kp41	مایعات			Male
32	Kp42	Urine	General	27	F
	Kp43	Urine
	Kp44	Urine
	Kp45	Urine
	Kp46	Urine
	Kp47	Urine
	Kp48	Urine
	Kp49	Urine
	Kp50	Urine
	Kp51	Urine
33	Kp52	Urine	Neurology	72	M
34	Kp53	Urine	Renal	76	F
	Kp54
	Kp55
	Kp56
35	Kp57	Urine	General	35	F
	Kp58	Urine			F
36	Kp59	Urine	Renal	45	F
37	Kp60	Urine	Surgical	46	F
	Kp61	Urine			F
38	Kp62	Urine	Emergency	73	F
39	Kp63	Urine	General	53	F
	Kp64	Urine			F
40	Kp65	Urine	Renal	50	F
41	Kp66	Body fluid	ICU	57	F
42	Kp67	Urine	Renal	76	M
43	Kp68	Urine	ICU	40	F
44	Kp69	Urine	Surgical	65	F
	Kp70	Urine			female
45	Kp71	Urine	Surgical	86	M
46	Kp72	Body fluid	ICU	40	M
47	Kp73	Trachea	Surgical	41	M
	**Kp74				M
48	Kp75	Trachea	ICU	61	M
	Kp76	ادرار			female
	Kp77	تراشه			Male
	Kp78	ادرار			female
	Kp79	تراشه			Male
49	Kp80	Urine	ICU	38	F
	Kp81	Urine			F
50	Kp82	Urine	General	65	F
	Kp83	ادرار			female
51	Kp84	Body fluid	ICU	70	M
	Kp85	Body fluid
	Kp86	Body fluid
	Kp87	Body fluid
	Kp88	Body fluid
	Kp89	Body fluid
52	Kp90	Body fluid	ICU	74	F
53	Kp91	Body fluid	ICU	33	M
	Kp92				M
	Kp93				M
	Kp94				M
54	Kp95	Urine	ICU	31	M
55	Kp96	Urine	General	70	F
	Kp97				F
	Kp98				F
56	Kp99	Trachea	Oncology	74	F
	Kp100	مایعات			female
57	Kp101	Urine	ICU	45	M
	Kp102	Urine
58	Kp103	Urine	General	57	F
	Kp104	Urine			F
59	Kp105	Urine	General	49	F
	Kp106	Urine
	Kp107	Urine
60	Kp108	Urine	EMERGENCY	77	M
	Kp109	مایعات			M
	Kp110	ادرار			M
61	Kp111	Wound	Infectious	66	M
62	Kp112	Other	ICU	54	F
	Kp113	مایعات			female
63	Kp114	Urine	Surgical	30	M
64	Kp115	Urine	General	94	F
65	Kp116	Urine	ICU	50	M
66	Kp117	Urine	General	33	F
	Kp118
	Kp119
67	Kp120	Other	Surgical	33	M
68	Kp121	Other	Surgical	50	M
	Kp122
	Kp123
	Kp124
69	Kp125	Urine	Neurology	40	F
70	Kp126	Urine	General	73	F
71	Kp127	Urine	Surgical	72	F
	Kp128	ادرار			female
72	Kp129	Other	Neurology	64	M
73	Kp130	Body fluid	ICU	52	F
74	Kp131	Body fluid	ICU	67	M
75	Kp132	Body fluid	ICU	52	F
76	Kp133	Urine	General	31	M
77	Kp134	Urine	EMERGENCY	91	M
78	Kp135	Urine	Maternity	23	F
79	Kp136	Urine	EMERGENCY	38	F
	Kp137	ادرار			F
80	Kp138	Blood	Surgical	40	F
81	Kp139	Blood	General	76	M
82	Kp140	Blood	ICU	71	F
83	Kp141	Trachea	Surgical	40	F
	Kp142
84	Kp143	Other	ICU	25	M
	Kp144	کاتان			M
85	Kp145	Trachea	General	76	M
	Kp146	Trachea			M
	Kp147	Trachea			M
	Kp148	Trachea			M
	Kp149	Trachea			M
86	Kp150	Trachea	ICU	50	M
	Kp151	CFS			M
	Kp152	تراشه			M
	Kp153	CFS			M
	Kp154	تراشه			M
87	Kp155	Other	Neurology	33	M
	Kp 155				M
	Kp156				M
88	Kp157	Wound	surgical	31	M
89	Kp158	Trachea	ICU	65	M
	Kp159
90	Kp160	Blood	ICU	0	F
	Kp161	Blood			female
	Kp162	Blood
	Kp163	Blood
91	Kp162	Blood	ICU	25	M
92	Kp164	Wound	Surgical	40	M
93	Kp165	Trachea	ICU	73	M
94	Kp166	Trachea	ICU	78	M
	Kp167				M
95	Kp168	Urine	General	56	M
96	Kp169	Urine	General	65	F
97	Kp170	Urine	General	50	F
98	Kp171	Urine	General	41	F
99	Kp172	Urine	General	53	M
100	Kp173	Blood	ICU	7	F
